# Supplementary material for: Identification of a Novel Homozygous SLC34A1 Missense Mutation and a Heterozygous SLC34A3 Deletion in an Infant with Nephrocalcinosis, Failure to Thrive, and Hypercalcemia
Source: Int J Mol Sci. 2025 Sep 2;26(17):8541. doi: 10.3390/ijms26178541 (PMC12428849; doi:10.3390/ijms26178541)
Supplement: Supplementary file 1 [file ijms-26-08541-s001.zip]

Archive with 1 entries (1 files):
- ijms-3824448-supplementary.pdf
